# Supplementary material for: Extracellular Vesicles’ Genetic Cargo as Noninvasive Biomarkers in Cancer: A Pilot Study Using ExoGAG Technology
Source: Biomedicines. 2023 Jan 30;11(2):404. doi: 10.3390/biomedicines11020404 (PMC9953104; doi:10.3390/biomedicines11020404)
Supplement: Supplementary file 1 [file biomedicines-11-00404-s001.zip]

Archive with 1 entries (1 files):
- biomedicines-2129504-supplementary.pdf
